# Supplementary material for: Red blood cell distribution width combined with age as a predictor of acute ischemic stroke in stable COPD patients
Source: Front Neurol. 2023 Jun 5;14:1165181. doi: 10.3389/fneur.2023.1165181 (PMC10277555; doi:10.3389/fneur.2023.1165181)
Supplement: SUPPLEMENTARY DATA SHEET 1 — (1) In the gender, column 1 stands for male patients and 2 stands for female patients; (2) in the respiratory failure, hypertension, diabetes, and smoking history, columns 0 is for no and 1 is for yes; (3) in the group columns, 1 is for the study group and 2 is for the control group; (4) BMI is defined as a person's weight in kilograms divided by the square of the height in meters (kg/m2). [file Data_Sheet_1.xlsx]

## Sheet: Sheet1
group	Sex	Age	HT(CI)	Hospital stay	Respiratory failure	Hypertension	Diabetes	Smoking history	soming years	Weight	Height	BMI	WBC	RBC	HB	HCT	MCV	MCH	MCHC	PLT	RDW-SD	RDW-CV	PDW	MPV	PCT	P-LCR	NEUT	LYM	MONO	EO	NEUT%	LYM%	MONO%	EO%	PT	PT%	APTT	TT	FIB	ALB	ALT	AST	LDH-L	CHOL	TG	GLU	CREA	UA
1	2	71	2021-04-20	17	0	1	1	1	40	60	1.57	24.3418	7.98	4.57	146	42.7	93.6	31.9	341	290	45.8	14.2	10.4	9.3	0.27	20.8	5.89	1.43	0.49	0.12	73.8	17.9	6.2	1.5	14.5	83	34.7	17.1	4.48	43.7	12	22	209	5.09	1.64	7.45	84.7	552.1
1	1	80	2020-06-12	6	0	1	0	0	0	70	1.7	24.2215	9.19	4.7	145	45.6	97	30.9	318	143	48.1	13.3	14.8	11.7	0.17	38.8	5.42	2.24	0.87	0.59	58.9	24.4	9.5	6.4	12.5	74.8	29.6	16.9	3.43	43.9	13.6	20.3	300	2.88	0.96	4.76	89	368
1	1	81	2019-08-26	12	0	1	1	1	20	70	1.67	25.0995	6.42	3.97	135	36.8	92.7	34	367	205	41.3	12.1	10.4	9.6	0.2	21.4	3.86	1.75	0.35	0.45	60	27.3	5.5	7	12.8	107	38.8	16.2	2.97	40.8	6.5	14.3	125	4.96	1.44	7.26	74.1	281.3
1	1	77	2018-09-25	11	0	1	0	0	0	78	1.75	25.4694	8.14	4.08	127	40	98	31.2	318	222	51.2	15.1	11.8	9.7	0.22	26	6.53	0.61	0.78	0.15	80.2	7.5	9.6	1.9	13.8	90	35.1	14.8	4.14	39.2	20	23	273	3.57	0.72	5.06	75	296
1	1	78	2019-05-30	14	0	0	0	0	0	70	1.7	24.2215	6.4	4.35	133	40.7	93.5	30.5	326	152	44.6	13.6	10.7	9.5	0.15	23.4	3.51	2.2	0.64	0.04	54.8	34.4	10	0.6	12.5	113	35.1	14.7	3.48	36.5	46.3	26	306	4.29	1.61	4.11	66.3	359.5
1	1	78	2019-10-11	7	0	0	0	0	0	70	1.74	23.1206	6.14	4.41	130	39.2	88.9	29.5	332	224	41.1	12.5	11.8	10.4	0.23	27.5	3.83	1.69	0.57	0.03	62.4	27.5	9.3	0.5	11.6	84.8	24.5	17.5	2.02	38.7	16.7	23.4	234	3.39	1.49	4.69	89	378
1	1	73	2018-05-29	30	1	1	0	1	40	85	1.7	29.4118	14.85	4.38	145	42.3	96.6	33.1	343	239	44.3	12.4	15.8	11.9	0.28	40	14.07	0.34	0.43	0	94.7	2.3	2.9	0	14.2	86	30.6	19.5	2.62	37.3	11	38	241	4.7	1.01	6.12	77	285
1	1	89	2020-09-07	7	0	0	0	0	0	75	1.7	25.9516	5.2	4.11	128	37.6	91.6	31	339	166	42	12.9	7	7.1	0.12	8.2	2.52	2.11	0.46	0.1	48.3	40.6	8.9	2	13.4	95	34.3	17.1	2.93	39.2	21	20.7	164	3.23	0.52	6.4	69.2	304.2
1	1	75	2017-12-02	9	0	0	0	0	0	65	1.65	23.8751	6.89	4.04	125	38.7	95.8	31	324	281	46.1	13.2	12	10.1	0.28	26.7	3.83	1.61	0.48	0.92	55.6	23.4	6.9	13.4	14.5	81	34.7	17.8	4.95	37.3	7	12	129	3.4	1.21	5.89	62	380
1	1	84	2020-04-04	1	0	1	0	1	30	60	1.72	20.2812	7.46	4.76	151	43.9	92.2	31.7	344	153	42	12.7	12.9	10.8	0.16	30.3	5.11	1.46	0.78	0.1	68.5	19.6	10.5	1.3	14.4	85	36.4	15.3	3.51	41.8	20.9	27.8	538	3.36	0.8	5.47	72.4	371.3
1	1	88	2019-05-17	12	1	1	0	1	50	70	1.63	26.3465	2.61	3.92	120	37.4	95.3	30.6	321	217	57.8	17.3	12.1	9.8	0.21	26.1	1.52	0.86	0.18	0.03	58.2	33.3	6.7	1.2	14.1	87	37.4	17	3.19	35.7	6	14	139	2.69	0.57	4.11	87.9	144.9
1	1	87	2018-04-03	13	0	1	0	1	50	70	1.6	27.3437	2.98	3.91	124	37.9	96.9	31.7	327	238	59.3	16.8	13.3	11.3	0.27	34.4	1.79	0.98	0.18	0.02	60.1	32.9	6	0.7	15	79	41.4	17.4	3.07	33.5	5	15	122	3.29	0.87	6.81	56.1	137
1	1	75	2019-03-11	12	0	1	0	0	0	70	1.65	25.7117	10.52	4.1	102	31.3	76.3	25	328	220	47.8	17.9	9.3	8.6	0.19	20.4	9.67	0.33	0.47	0.03	91.8	3.2	4.5	0.3	12.8	103	35.8	15.7	4.63	28.9	5	15	116	3.75	0.44	4.84	86.4	215.8
1	1	87	2021-06-18	10	1	1	1	1	40	70	1.7	24.2215	5.82	5.27	163	48	91.1	30.9	339	137	45.3	14.4	14.2	10.7	0.15	32.7	4.3	1.01	0.38	0.1	73.9	17.4	6.5	1.7	13.4	104	94	31.1	18.6	32.7	19	18	236	3.51	0.63	8.45	91	183
1	1	77	2021-01-11	10	0	1	0	0	0	70	1.76	22.5981	8.3	4.6	141	41.6	90.5	30.6	338	171	42.8	13.8	8.4	7.8	0.13	12.3	5.45	2.19	0.5	0.1	65.7	26.4	6	1.2	13.3	99	33.8	15.8	2.36	44.8	12.2	18	142	3.92	1.29	7.1	84.2	406.4
1	1	82	2018-08-13	44	0	1	0	0	0	90	1.8	27.7778	7.46	4.41	135	41.8	94.8	30.6	323	150	44.9	13.8	12.6	9.9	0.15	26.8	4.42	2.33	0.49	0.17	59.5	31.2	6.5	2.2	13.5	95	42.6	17.2	3.51	37.6	4	13	149	3.1	1.28	4.61	101	379
1	1	82	2019-08-04	16	0	0	0	0	0	75	1.76	24.2123	9.01	4.51	135	42.2	93.7	29.9	319	182	45.9	14.1	15.3	11.7	0.21	36.4	6.81	1.28	0.58	0.32	75.4	14.2	6.5	3.6	12.7	103	37.9	16.8	3.94	40.1	12.7	20	214	4.66	1.2	4.79	49	149
1	1	84	2020-04-22	12	1	1	0	0	0	70	1.65	25.7117	14.76	5.57	132	43.1	77.4	23.7	306	198	42.9	16	7.9	8.4	0.17	18.1	13.29	0.78	0.61	0.03	90	5.3	4.1	0.2	15.3	74	36.2	16.2	4.7	35.5	9.3	18.1	237	3.29	0.77	7.2	59.9	108.5
1	2	70	2017-10-13	4	0	1	0	0	0	61	1.56	25.0657	5.9	4.6	122	37.8	82.2	26.4	321	222	43.8	14.6	13.2	10.2	0.23	28.9	3.45	1.86	0.33	0.24	58.5	31.6	5.5	4.1	12	117	35.6	16.6	4.72	44.5	18	22	213	5.77	3.01	6.11	81	488
1	1	91	2019-06-19	13	0	0	0	0	0	65	1.72	21.9713	7.6	3.87	124	38.4	99.2	32	322	116	44	12.7	11.5	10.2	0.12	25.7	5.79	0.86	0.86	0.06	76.2	11.3	11.3	0.8	13.9	90	42	16	3.97	40.3	10.5	25	260	3.84	0.65	4.22	52.7	322.6
1	2	80	2017-08-30	9	0	1	0	0	0	35	1.55	14.5682	5.52	3.9	108	32.8	84	27.8	331	199	45.3	14.8	11.5	9.9	0.2	25.5	3.61	1.38	0.48	0.01	65.5	25	8.6	0.1	13.7	89	47.9	20.3	4.16	30.8	6	19	174	5.45	0.94	4.9	52	187
1	1	73	2021-05-22	12	1	0	1	0	0	90	1.62	34.2936	15.01	4.73	153	44.8	94.6	32.3	342	167	42.4	13	9.7	8.6	0.14	18.4	13.41	0.82	0.75	0	89.3	5.5	5	0	13.1	103	27.1	18.8	3.82	36.3	64.8	62.6	333	3.31	0.75	10.09	45.9	165.1
1	1	62	2020-08-29	9	0	0	0	0	0	57	1.65	20.9366	6.18	4.38	142	41	93.6	32.4	346	179	43.7	12.6	11.1	10.1	0.18	25.8	4.38	1.14	0.51	0.12	70.9	18.4	8.3	1.9	13.6	92	34	15.5	4.5	36.4	20.8	24.7	207	2.11	0.64	4.35	71.3	400.2
1	1	73	2017-11-04	11	0	1	0	1	50	70	1.7	24.2215	5.29	4.51	123	38.8	85.9	27.2	316	223	41.4	13.3	11.8	9.8	0.22	25.5	2.7	1.92	0.32	0.33	51	36.2	6.1	6.3	14	87	38.4	16	4.02	39.4	11	20	117	2.91	1.08	4.29	77.8	465.8
1	1	92	2018-07-29	15	0	1	0	0	20	110	1.7	38.0623	15.75	4.49	140	42.9	95.5	31.2	326	307	55.3	16.1	9.1	8.8	0.27	16	12.66	2.61	0.24	0.23	80.3	16.6	1.5	1.5	12.7	109	28.1	16.6	3.6	37.9	12	20	199	3.92	0.91	5.99	90.4	444.2
1	1	74	2018-09-16	10	0	0	0	1	40	65	1.74	21.4692	5.49	5.18	151	44.8	86.5	29.2	337	109	43	13.8	17.3	12.5	0.14	43.3	3	1.96	0.37	0.14	54.6	35.7	6.7	2.6	13	102	31	15.4	3.73	36	31	43	158	3.54	1.21	5.55	45.6	347.4
1	1	74	2019-07-01	10	1	0	0	0	0	50	1.55	20.8117	7.92	3.01	90	28.1	93.4	29.9	320	169	52.6	15.4	12.6	11.5	0.19	34.3	6.37	0.74	0.79	0	80.4	9.3	10	0	13.8	64	31.6	15.7	4.19	28.7	7.8	19	212	3.8	0.86	5.78	78	228
1	1	69	2018-09-05	10	0	1	1	0	0	70	1.68	24.8016	9.4	5.03	157	47.5	94.4	31.2	331	283	46.3	13.3	9.8	9.3	0.26	18.9	5.68	2.71	0.48	0.44	60.4	28.8	5.1	4.7	13.1	100	37.3	18.9	2.73	44.5	14	16	143	6.36	1.93	5.6	89.2	475.4
1	1	73	2017-02-13	7	0	1	0	0	0	75	1.75	24.4898	6.75	4.39	142	42.9	97.7	32.3	331	177	45.1	12.4	15.8	12.1	0.22	42.1	4.8	1.02	0.76	0.16	71.1	15.1	11.3	2.4	13.9	87	35.1	14.5	4.63	36.5	17	19	183	3.34	0.97	6.25	61.1	219.3
1	2	97	2021-04-29	9	0	1	0	0	0	50	1.55	20.8117	6.27	3.26	106	32.4	99.3	32.4	326	190	43.9	12.7	10.7	9.1	0.17	21.6	4.5	1.05	0.69	0.01	71.7	16.8	11.1	0.1	13.8	92	40.9	16.3	6.39	34.8	12.5	21.8	157	3.49	1.2	4.74	56.4	67
1	1	78	2020-08-30	15	0	0	1	0	0	88	1.68	31.1791	11.77	4.69	139	43.1	91.9	29.6	323	233	44.9	13.4	12.9	10.5	0.24	29.6	8.7	1.76	1.19	0.09	73.8	15	10.1	0.8	13.2	98	37.1	18.3	5.68	43.3	20.9	35.3	240	3.96	3.33	12.62	74	545
1	1	79	2017-07-23	5	0	1	0	1	40	85	1.73	28.4005	8.02	4.03	119	36.3	90	29.4	327	209	43.2	13.2	9.6	8.7	0.18	16.4	5.25	1.96	0.61	0.16	65.4	24.5	7.6	2	12.5	110	35	17	2.24	36.5	14	16	173	3.08	1.17	6.55	57	381
1	1	82	2020-07-02	1	0	1	0	1	40	75	1.7	25.9516	7.35	4.12	125	37.5	91	30.3	333	254	42.8	13.3	9.1	8.5	0.22	14.2	5.35	1.36	0.43	0.18	72.8	18.5	5.9	2.4	13.7	95	34	15.9	3.04	43.7	9.9	19	188	3.65	0.95	7	90.3	408.3
1	1	72	2017-10-01	11	1	0	0	0	0	60	1.6	23.4375	4.48	5.54	167	54	97.5	30.1	309	137	48.8	13.7	25.6	13.8	0.19	50.9	2.8	1.19	0.41	0.06	62.3	26.6	9.2	1.4	12.1	115	40.5	17.6	2.99	44.7	15	17	204	3.74	0.86	4.89	62.7	58.1
1	2	85	2019-12-14	10	0	1	1	0	0	65	1.56	26.7094	6.11	4.19	126	36.5	87.1	30.1	345	193	41	13.1	11.1	0.21	0.21	36.2	4.05	1.65	0.29	0.1	66.4	27	4.7	1.6	11	92.7	29.9	20.5	1.9	42.8	14	18	132	5.41	1.37	11.61	43.7	260.1
1	2	83	2018-06-24	19	0	1	1	0	0	65	1.55	27.0552	5.82	4.02	112	36.5	90.7	27.9	308	170	40.1	13	13.6	11.1	0.19	33.6	2.92	2.18	0.28	0.42	50.3	37.5	4.8	7.1	12.3	115	36.4	17.4	2.62	42.8	14	21	193	5.93	3.35	11.61	50	203
1	2	82	2018-02-08	6	0	1	1	0	0	66	1.65	24.2424	7.37	4.63	129	41.8	90.1	27.9	310	383	43.7	13.3	10.5	9.2	0.35	21	5.67	4.08	0.47	0.12	76.9	14.6	6.4	1.6	14.2	85	41.6	15.1	6.33	33.5	13	23	276	5.9	1.02	6.35	65	366.8
1	1	78	2017-10-07	11	0	0	0	0	0	65	1.7	22.4913	4.77	4.05	118	37.3	92.1	29.1	316	207	45.5	13.9	11	9.8	0.2	22.9	3.25	1.14	0.25	0.11	68.2	23.9	5.2	2.3	13.4	94	33.3	16.3	4.28	35.6	5	14	140	3.96	0.62	4.48	76.9	309.2
1	1	69	2018-02-08	14	0	1	0	0	0	50	1.6	19.5312	6.48	4.14	110	35.2	85.2	26.5	311	245	43.5	13.8	9.5	8.5	0.21	17.8	3.88	2.02	0.47	0.07	60	31.1	7.2	1.1	12.8	104	40.5	16.2	3.38	40.3	16	15	134	3.22	0.52	5.81	56	226
1	2	75	2017-09-15	22	0	1	1	0	0	66	1.62	25.1486	9.55	5.49	156	47.7	86.9	28.4	327	684	46.1	14.6	10.8	9.1	0.62	21.3	6	2.26	0.68	0.55	63	23.6	7.1	5.7	13.6	92	39.4	18	4.89	31.9	13	15	234	3.59	1.65	6.96	46	234
1	1	81	2019-09-27	14	0	1	1	0	0	88	1.7	30.4498	9.32	4.58	145	43	93.9	31.7	337	206	47.5	13.9	11.7	10.5	0.21	27.8	6.11	2.05	0.86	0.26	65.6	22	9.2	2.8	12.4	75.8	24	18.2	3.21	41.3	12.6	19.2	243	2.51	0.86	6.19	116	438
1	1	79	2017-11-04	7	0	1	1	0	0	90	1.7	31.1419	8.37	4.42	135	40.6	91.9	30.6	333	203	43.4	12.9	10.8	9.4	0.19	21.3	5.35	1.53	0.77	0.68	64	18.3	9.2	8.1	14.2	85	31.3	16.9	4.48	39.1	32	26	230	2.32	0.8	5.46	103	396
1	1	86	2018-02-06	7	0	1	0	0	0	74	1.68	26.2188	8.33	4.58	125	40.9	89.3	27.3	306	306	44.4	14	12.4	10.1	0.31	26.7	4.72	2.76	0.4	0.41	56.7	33.1	4.8	4.9	12.7	106	32	16.4	4.31	40.3	10	12	129	3.05	1.34	6.36	115.5	426.9
1	2	92	2017-09-04	18	0	0	0	0	0	75	1.6	29.2969	3.26	3.22	91	28	87.1	28.2	324	147	50.1	15.7	12.9	9.9	0.15	27.9	2.11	0.91	0.13	0.1	64.4	28.1	4	3.1	13.1	98	37.4	16.8	3.76	38.7	10	17	242	4.01	0.97	5.12	69.5	255.9
1	1	81	2017-06-14	14	0	0	0	0	0	55	1.65	20.202	4.38	3.57	109	33.8	94.7	30.6	323	155	50.2	14.5	11.3	9.7	0.15	23.9	2.93	0.82	0.48	0.13	67	18.7	11	2.9	15	78	42.7	17	3.48	36.1	13	24	161	2.36	0.48	5.96	64.8	293.6
1	1	87	2017-05-25	9	0	0	1	0	0	72	1.7	24.9135	7.66	4.46	131	39.1	87.7	29.3	334	147	43	13.4	13.4	10.4	0.15	29.4	4.64	2.35	0.29	0.36	60.7	30.6	3.8	4.7	15.1	73	37.6	16.7	3.51	36.9	9	10	151	3.77	1.82	8.34	89	301
1	1	87	2017-07-15	26	0	0	1	0	0	80	1.73	26.7299	5.38	4.68	131	40.8	87.2	28	321	134	42.5	13.4	12.6	10.7	0.14	30.5	2.95	1.84	0.26	0.32	54.9	34.2	4.8	5.9	13.3	96	36.6	15.5	3.26	37.6	10	15	149	4.2	2.81	8.4	81	260
1	2	82	2020-08-10	11	0	1	0	0	0	63	1.55	26.2227	5.78	3.39	103	28.6	84.4	30.4	360	189	38.9	12.8	10.4	9.9	0.19	23.5	4.05	0.98	0.73	0.01	70	17	12.6	0.2	10.6	98.7	24.2	14	3.12	39.7	7.2	22.6	184	5.59	1.08	4.71	49.4	210.8
1	1	71	2017-07-07	10	0	0	0	0	0	60	1.72	20.2812	6.06	3.52	103	31	88.1	29.1	330	144	42	13.1	11.9	10.3	0.15	27.8	4	1.36	0.34	0.27	66.1	22.4	5.6	4.4	14.2	84	39.4	16.2	3.62	38.3	8	19	148	2.14	0.51	4.7	70.5	242.3
1	1	82	2021-04-01	7	1	0	0	0	0	70	1.72	23.6614	12.36	4.98	145	47.9	96.2	29.2	303	136	47.5	14.2	15.2	11.1	0.15	35.7	8.6	2.75	0.88	0.1	69.5	22.2	7.2	0.8	13.7	94	33.8	17.4	3.48	36.3	16.1	26.7	327	2.81	1.34	4.83	67	217
1	2	88	2017-01-23	11	0	1	0	0	0	67	1.7	23.1834	12.78	4.2	124	37.9	90.2	29.5	327	206	43.8	13.6	11	9.5	0.2	21.4	10.02	1.46	1.2	0.02	78.4	11.4	9.4	0.2	12.5	113	34.7	15.2	4.21	40.8	8	16	190	2.91	0.92	6.1	64	217
1	2	84	2017-01-25	5	0	0	0	0	0	65	1.6	25.3906	10.1	3.7	87	28.9	78.1	23.5	301	221	47.7	17.7	12.6	10.8	0.24	32.2	9.29	0.41	0.4	0	91.9	4.1	4	0	14.1	85	34.9	18.3	3.86	36.7	7	23	280	3.59	0.62	7.16	70	462
1	1	78	2017-02-06	9	0	0	1	0	0	75	1.7	25.9516	7.33	5.19	153	47	90.7	29.5	325	252	42.1	12.7	12.3	10.1	0.25	27	5.83	0.9	0.46	0.08	79.5	12.3	6.3	1.1	15.2	73	46.1	23.5	4.47	34.3	7	9	162	3.39	0.79	16.4	80.48	325.57
1	1	70	2017-04-29	7	0	0	0	1	20	60	1.65	22.0386	6.12	4.38	137	42.4	96.8	31.3	323	230	43.4	12	11	9.8	0.23	23.3	3.02	2.24	0.58	0.22	49.3	36.6	9.5	3.6	14.7	80	35.1	23.5	1.62	34.9	5	14	173	4.21	0.94	3.75	56	252
1	1	89	2017-05-05	1	1	0	0	0	0	65	1.7	22.4913	9.32	4.62	141	45.6	98.7	30.5	309	129	54.7	15.6	13.1	10.5	0.13	28.8	8.07	0.78	0.38	0.08	86.5	8.4	4.1	0.9	15.1	73	33.6	17.2	3.6	30.17	20.14	31.17	224.9	3.88	1.36	6.42	80.48	325.57
1	1	61	2017-06-05	11	0	1	0	0	0	75	1.78	23.6713	14.14	4.48	114	38	84.9	25.5	301	338	46.6	15	12.5	10.1	0.34	28	12.33	0.81	0.86	0.1	87.2	5.7	6.1	0.7	17.2	61	60	15.5	6.81	35.3	24	36	503	3.24	0.92	6.72	76	401
1	1	73	2017-06-16	20	0	1	0	2	40	68	1.65	24.977	3.81	4.49	132	38.9	86.7	29.3	338	276	40.7	12.9	10.5	9.5	0.26	21.8	2.25	1.12	0.38	0.04	59.2	29.4	10	1	12.5	115	34.5	17.6	3.12	40	27	24	142	4.99	0.84	4.55	59	230
1	2	87	2017-08-03	26	0	1	1	0	0	60	1.55	24.974	7.38	4.13	115	35.1	85	28	329	241	39	12.6	10.4	9.2	0.222	20.2	5.67	0.94	0.59	0.15	77	12.7	8	2	14.2	84	42	31.9	3.32	31	14	20	251	3.02	8.26	8.36	64	152
1	1	71	2017-09-20	10	0	1	1	0	0	70	1.74	23.1206	6.84	4.49	128	39.1	87	28.5	328	163	45.9	14.5	12.9	10.3	0.17	29.7	4.19	1.54	0.52	0.56	61.3	22.5	7.6	8.2	15.6	72	43.6	54.8	3.49	38.08	40	41	195	3.27	1.06	8.31	66.3	373.5
1	2	89	2017-10-06	7	0	1	0	0	0	60	1.55	24.974	5.26	4.2	131	40.7	96.9	31.2	322	247	46.9	13.6	10.3	9.4	0.23	20	3.81	0.85	0.54	0.03	72.3	16.2	10.3	0.6	15.2	75	34	18.9	4.55	37.9	16	53	176	3.83	1.01	3.83	132	394
1	2	79	2017-11-10	2	0	0	0	0	0	60	1.55	24.974	8.89	4.05	120	37.1	91.5	29.7	324	123	46.4	13.9	24.8	15	0.18	59.4	6.58	1.95	0.18	0	74.1	21.9	2	0	13.6	93	42.7	19.8	3.92	32.1	20	46	399	4.13	2.87	5.06	75.1	431
1	1	73	2018-01-21	5	0	1	0	0	0	68	1.72	22.9854	13.77	4.36	105	32.5	74.5	24.1	324	215	40.3	14.9	13.6	11.1	0.24	36.2	11.09	1.28	1.28	0.1	80.5	9.3	9.3	0.7	14.3	84	41.7	16	6.35	28.3	36	26	265	3.34	1.69	4.5	69	138
1	1	91	2018-12-20	23	0	1	0	0	0	60	1.6	23.4375	8.25	3.88	98	31.5	81.2	25.3	311	433	44.5	15.7	8.9	8.1	0.35	14.3	5.92	1.52	0.66	0.12	71.7	18.4	8	1.5	13.5	98	35.4	16.6	6.58	28.7	8	20	196	3.83	0.66	4.34	72.1	315.1
1	1	66	2018-06-30	16	0	1	0	0	0	72	1.69	25.2092	4.56	4.78	144	43.6	91.1	30	329	168	39.4	12.7	15.3	11.3	0.19	34.9	2.81	1.17	0.43	0.13	61.7	25.6	9.5	2.8	13.7	92	32.1	15.6	3.79	39.3	19	27	183	3.07	1.59	5.85	70	312
1	1	76	2018-08-11	7	0	1	0	0	0	68	1.65	24.977	9.99	5.49	151	46.5	84.7	27.5	324	277	42.2	13.9	12.4	9.9	0.28	27	7.9	1.32	0.53	0.2	79.1	13.2	5.3	2	13.3	97	40	19.4	3	42.4	13	18	205	5.46	1.82	4.85	66.7	419.7
1	1	85	2018-09-04	10	0	1	1	0	0	70	1.7	24.2215	9.62	3.75	107	34	90.8	28.6	315	221	43.3	13.3	11.6	9.9	0.22	25.8	7.79	1.1	0.64	0.07	80.8	11.5	6.7	0.8	13.2	99	35.5	18.6	5.39	30.3	7	12	162	3.22	1.48	6.9	190.6	736.3
1	1	77	2018-09-04	13	0	1	1	0	0	60	1.68	21.2585	8.28	4.59	124	39.9	86.8	27	311	124	43.6	14	12.8	10.7	0.13	31.5	6.1	1.33	0.66	0.16	73.6	16.1	8	2	14.3	83	37.1	18.2	7.02	31.6	14	15	117	3.99	1.05	5.91	79.1	175.4
1	1	75	2018-10-16	13	0	1	0	0	0	55	1.64	20.4491	12.75	4.22	143	43.9	103.9	33.8	326	179	42.7	12	11.1	9.7	0.17	22.9	10.74	1.16	0.78	0.05	84.2	9.1	6.1	0.4	13.6	91	33	16	7.95	45.3	12	21	221	8.06	0.77	6.15	84	117
1	2	81	2019-01-31	14	0	1	0	0	0	55	1.58	22.0317	10.45	4.18	128	37.3	89.2	30.6	343	376	44.6	13.7	11.1	9.9	0.37	24.2	7.26	1.88	1.24	0.03	69.4	18	11.9	0.3	13.1	98	39.4	16.4	7.59	33.9	7	21	195	4.12	0.66	4.92	67.4	402.5
1	2	78	2019-02-11	12	0	1	1	0	0	70	1.56	28.764	9.9	3.46	111	34.8	100.5	32	318	139	50.8	14.4	20.3	13.1	0.18	48.6	7.51	1.97	0.41	0	75.9	19.9	4.1	0	13.3	93	32	14.7	4.88	41.7	11	13	208	3.07	1.62	8.64	61	381
1	1	70	2019-02-15	7	0	1	0	0	0	65	1.7	22.4913	6.16	5.09	160	46.8	91.9	31.5	343	214	40.5	12.6	9.3	8.4	0.18	15.3	3.61	1.59	0.81	0.12	58.6	25.7	13.2	1.9	13.6	89	32.7	15.8	3.07	38.5	16	18	135	3.97	2.13	4.72	67	267
1	2	77	2019-02-26	3	0	0	0	0	0	55	1.55	22.8928	9.63	4.81	146	44.1	91.7	30.4	331	265	44.6	13.7	12.6	10.8	0.29	31.5	6.8	2.21	0.57	0.03	70.7	22.9	5.9	0.3	12.7	102	32.3	17	3.36	36.3	10	18	231	3.88	1.36	6.42	63.8	273.5
1	2	85	2019-04-08	9	0	0	0	0	0	65	1.62	24.7676	8.38	2.28	75	24.5	107.6	32.8	305	214	50.5	13.4	10.1	9.1	0.19	19.7	7.11	0.63	0.47	0.15	84.8	7.6	5.6	1.8	13.3	99	32.6	16.9	5.01	34.1	10	15	265	3.15	1.8	4.9	95.2	211.8
1	1	75	2019-09-23	11	0	1	0	0	0	69	1.68	24.4473	6.88	4.38	131	41.2	94.1	30	318	110	41	12.5	11.1	9.9	0.11	24.7	4.75	1.57	0.4	0.15	69.1	22.8	5.8	2.2	13	104	35.8	17.4	2.84	43.4	41.6	27.5	183	4.51	3.13	5.35	121.4	376.7
1	1	77	2019-11-17	10	0	1	1	0	0	80	1.68	28.3447	5.22	5.07	144	42.4	83.6	28.4	340	166	39.6	13.1	16	11.8	0.2	40.2	3.42	1.27	0.39	0.12	65.5	24.3	7.5	2.3	11.6	84.8	27.3	20.5	3.11	41.6	54	37	185	3.27	2.28	7.16	62.1	336.8
1	1	73	2019-11-18	11	0	1	0	1	20	60	1.7	20.7612	5.02	4.34	138	40.5	93.3	31.8	341	164	49.1	14.3	11.5	10.2	0.17	27	2.91	1.7	0.32	0.06	57.9	33.9	6.4	1.2	11.6	84.8	26.6	18	1.92	41.2	9.9	14.8	177	3.71	1.25	4.59	68	267
1	1	66	2020-01-03	6	0	0	0	1	30	61	1.7	21.1073	5.95	3.82	120	36.9	96.4	31.3	324	175	42	12.6	11.9	9.9	0.17	25.2	3.9	1.53	0.37	0.13	65.8	25.6	6.2	2.1	15.2	75	36.3	19.9	1.36	38.08	20.14	18	157	3.52	0.77	4.56	64.3	238.3
1	1	75	2020-05-11	9	0	1	0	0	0	55	1.7	19.0311	8	4.71	148	44.5	94.5	31.4	333	244	42.7	12.3	13.1	10.6	0.26	30.3	6.26	1.23	0.42	0.06	78.1	15.4	5.3	0.8	11.4	87.3	26.5	17.1	3.97	40.3	15.1	18.2	146	4.5	1.69	8.98	68	302.9
1	2	73	2020-07-23	8	0	1	0	0	0	55	1.62	20.9572	4.81	4.24	113	35.5	83.7	26.7	318	306	39.6	12.9	11.5	10.4	0.32	27.8	2.81	1.39	0.46	0.13	58.4	28.9	9.6	2.7	11.8	82.4	28.1	16.8	5.02	37.7	5.4	10.7	137	2.93	0.86	6.01	40	203
1	1	62	2020-08-16	12	0	1	1	1	20	72	1.7	24.9135	10.01	6.28	183	57	90.8	29.1	321	145	42.2	12.8	19.3	12.4	0.18	44.5	8.01	1.43	0.47	0.08	80	14.3	4.7	0.8	11	96	92.7	29.3	17	42.7	20	22.8	230	5.52	2.73	7.06	138	313
1	1	78	2020-08-31	7	0	1	0	0	0	55	1.6	21.4844	9.01	5.27	157	44.9	85.2	29.7	349	218	39.9	13.2	11.2	9.1	0.2	21.9	7.29	1.05	0.55	0.1	80.8	11.7	6.2	1.1	12.5	110	33.7	15.6	5.68	39.2	8.3	19.1	255	2.63	0.47	5.56	95	381
1	1	62	2020-11-06	12	0	0	0	1	30	49	1.62	18.6709	4.32	4.27	136	41.4	97	31.9	329	101	44.8	12.8	12.42	10.09	0.2	54.61	2.47	1.22	0.55	0.05	57.2	28.2	12.7	1.2	13	101	33.2	15.9	3.34	46.5	21.4	29.8	179	3.97	0.98	5.61	58	238
1	1	65	2021-02-15	7	0	0	0	0	0	65	1.7	22.4913	10.52	4.23	145	42.4	100.2	34.2	341	171	44.1	12.7	8.9	8.5	0.15	15.6	9.95	0.48	0.06	0.01	94.6	4.5	0.6	0.1	12.5	112	32.4	16.6	2.9	38.08	23	32	214	3.67	0.4	8.79	61.5	255.8
1	1	91	2021-05-25	8	0	1	0	0	0	60	1.7	20.7612	3.34	2.63	85	26.3	100	32.3	323	112	47.7	13.2	7.7	8.6	0.08	12.9	2.37	0.63	0.31	0.08	69.7	18.5	9.1	2.4	13.2	68.4	26.1	17	3.2	38.08	20.17	36	149	2.81	0.8	5.71	106.1	169.1
1	1	81	2021-07-11	2	0	0	0	0	0	65	1.68	23.03	10.45	4.4	131	39	88.5	29.8	337	198	41	13.4	10	8.9	0.18	19.9	9.72	0.38	0.31	0.01	93.1	3.6	2.9	0.1	15.3	74	47.1	31.9	2.8	43.8	9.4	17.6	262	4.51	4.18	10.44	73.9	345.1
1	1	70	2021-08-06	10	0	1	0	0	0	75	1.68	26.5731	8.01	4.71	149	43.7	92.8	31.6	341	121	42.4	13.3	24.8	14.5	0.18	56.4	6.41	1.17	0.38	0.03	80.1	14.6	4.7	0.4	13.1	100	39.4	16.8	3.85	38.8	21.4	24.1	183	2.7	1.05	6.87	84.1	360
1	2	84	2020-10-22	11	0	1	0	0	0	70	1.6	27.3437	6.43	4.34	138	42.7	98.4	31.8	323	157	46.8	13	13.4	11.4	0.18	35.8	4.63	1	0.57	0.21	71.9	15.6	8.9	3.3						36.7	5	17.2	182	4.88	1.44	4.85	170	299
1	1	76	2017-05-17	10	0	1	0	0	0	68	1.65	24.977	4.63	4.26	129	39.7	93.2	30.3	325	121	48.8	14.4	13.2	10.5	0.13	31	3.16	0.71	0.52	0.23	68.3	15.3	11.2	4.9						34.3	9	10	187	4.3	0.76		137	306
1	1	78	2017-01-31	14	0	1	0	1	40	70	1.68	24.8016	7.01	4.32	132	39	90.3	30.6	338	227	44.1	13.8	9.2	8.8	0.2	15.7	4.14	2.18	0.53	0.13	59	31.1	7.6	1.9						38.6	8	13	157	4.06	0.68	6.09	71	381
1	2	72	2021-07-17	9	0	1	0	0	0	60	1.6	23.4375	13.9	4.15	110	34.9	84.2	26.5	315	190	46.5	16.2	23.8	12.8	0.24	48	11.74	1.28	0.86	0	84.4	9.2	6.2	0						36.9	36.9	23.5	223	2.73	1.37	4.19	56	224.6
1	1	87	2018-03-14	12	0	1	0	0	0	73	1.68	25.8645	7.66	4.25	124	38.8	91.3	29.2	320	228	41	13	12.7	11	0.25	33.4	4.98	2.14	0.37	0.12	65	27.9	4.8	1.6						36.2	11	15	128	3.78	1.93	5.62	118	402.6
1	2	86	2020-01-28	10	0	1	1	0	0	70	1.55	29.1363	9.08	4.11	126	40.6	98.7	30.7	311	201	45.8	13.4	11.6	9.8	0.2	25.1	6.41	1.94	0.33	0.37	70.5	21.4	3.7	4.1									146	4.65	1.63	11.28	92.7	297.4
1	1	75	2017-09-12	10	0	1	0	0	0	70	1.75	22.8571	10.29	4.57	126	40.9	89.5	27.6	308	207	50	15.7	11.8	10.3	0.21	26.7	9.29	0.73	0.24	0.01	90.3	7.1	2.3	0.1						33.3	14	19	163	2.27	0.51	4.35
1	1	89	2018-01-20	9	0	0	0	1	20	85	1.6	33.2031	9.78	4.64	145	43	92.7	31.3	337	251	46.5	14.2	12.2	9.8	0.25	24.1	7.25	1.87	0.56	0.08	74.2	19.1	5.7	0.8						40.9	16	16	168	4.22	0.85	5.99	74.6	321.6
2	2	78	2019-05-28	8	0	1	0	0	0	69	1.6	26.9531	5.21	4.59	142	41.4	90.2	30.9	343	179	38.5	11.9	14.9	12.1	0.22	41.6	3.17	1.53	0.42	0.08	60.8	29.4	8.1	1.5	11.1	91.3	27.4	24.1	1.02	49.7	15.3	18	231	5.76	1.92	4.91	51	231.5
2	1	69	2021-10-17	8	0	1	0	1	40	72	1.72	24.3375	7.13	4.02	133	39.1	97.2	33	334	251	45.4	13	15	11.6	0.29	37.8	3.99	0.75	2.77	0.17	56	31.8	9.4	2.4	13.1	102	34.2	17	3.99	37.2	14	18	183	4.6	1.25	5.58	95.3	456.3
2	1	76	2021-04-16	6	0	1	0	0	0	90	1.76	29.0548	7.51	4.35	137	41.6	95.7	31.6	330	197	42.8	13	12.8	10.2	0.2	27.6	4.9	2.02	0.39	0.18	65.3	26.9	5.1	2.4	13.9	90	36.9	16.5	2.62	46.2	21.2	22.8	227	3.09	1.05	5.95	79.5	318.3
2	1	70	2021-10-30	9	0	1	0	1	40	70	1.65	25.7117	9.96	4.49	143	43.1	95.9	31.8	331	215	40.5	11.7	11.2	9.7	0.21	23.4	6.95	1.95	0.96	0.08	69.8	19.5	9.7	0.8	13.6	93	33	17	3.52
2	1	45	2020-03-20	8	0	1	0	0	0	70	1.72	23.6614	9.19	5.75	166	51.2	89.1	28.9	325	157	38.9	12.6	12.5	10.7	0.17	30.8	7.22	1.47	0.39	0.02	78.5	16	4.3	1	14.1	86	32.4	16.9	3.61	41.7	12	14	167	4.22	0.86	4.96	76.4	473.2
2	1	82	2021-04-03	6	0	0	0	1	50	55	1.68	19.487	8.13	4.95	157	46.3	93.7	31.8	340	202	44.2	13.7	12.1	10.1	0.2	26.9	3.37	3.48	0.65	0.57	41.3	42.8	8	7.1	14.3	85	38.5	20.4	3.01	44	12.4	19.4	165	5.15	1.03	5.38	100	647
2	1	78	2019-02-26	11	0	0	0	1	40	55	1.75	17.9592	4.23	3.98	127	39	98.8	32.1	325	185	43.4	12.6	7.8	7.1	0.14	10.3	2.31	1.44	0.4	0.07	54.5	34	9.4	1.8	11.7	122	30.9	17	3.94	33.1	24	26	167	4.47	0.91	5.4	65	170
2	1	78	2018-05-02	1	0	0	0	0	0	90.2	1.81	27.5327	4.85	4.15	138	41.4	99.8	33.3	333	122	48.4	11.7	16.5	10.7	0.13	31.74	3.2	1.2	0.29	0.14	65.8	25.4	5.8	0.1	13.2	30.3	19.1	2.33	0.34	42	24.5	21.2	186	4.57	1.41	4.5	80.6	442
2	1	72	2018-12-26	15	0	0	0	0	0	73	1.72	24.6755	8.88	3.53	103	29.7	24.2	29.3	348	207	40.9	13.9	11.1	9.6	0.2	23.5	7.05	0.67	1.09	0.03	79.3	7.5	12.3	0.4													66.6	206.4
2	1	67	2020-10-30	6	0	1	0	1	10	70	1.7	24.2215	7.42	4.36	130	38.4	88.1	29.8	339	149	41.1	12.7	18.5	13.2	0.2	51.2	5.63	1.26	0.46	0.02	75.8	17	6.2	0.3	12.9	70.9	34.7	17.2	4.64	34.5	35.8	48.3	524	2.64	2.07	5.76	100	359
2	1	83	2021-05-08	23	0	1	0	1	30	55	1.7	19.0311	3.99	2.33	81	23.5	100.7	34.7	344	123	47.4	13.4	9.4	8.5	0.1	16.1	2.48	0.95	0.41	0.12	62.4	23.9	10.2	2.9	18.3	55	53.9	17.2	1.89		26	31	227				48	166.7
2	1	73	2020-04-20	8	0	0	0	1	30	63.5	1.7	21.9723	5.54	5.31	144	46	86.6	27.1	313	201	41.7	13.2	10.3	9.4	0.19	19.7	3.11	1.06	0.43	0.35	56.1	28.9	7.8	6.3	10.8	95.6	24.6	18.2	2.81
2	1	64	2021-08-11	12	0	1	0	0	0	70	1.7	24.2215	9.78	4.33	130	40.5	93.5	30	321	150	42.5	12.4	17.2	12.9	0.19	48.3	7.53	1.43	0.61	0.19	77.1	14.6	6.2	1.9	11.5	86	27.1	18.3	2.61	38.3	10	18.2	143	3.08	1	4.85	80	360
2	1	71	2021-01-18	8	0	1	0	0	0	65	1.73	21.7181	6.65	4.71	151	44.8	95.1	32.1	337	165	45	12.8	16.2	11.9	0.2	40.6	4.14	1.63	0.64	0.21	62.2	24.5	9.6	3.2	13	70	45.3	18.4	3.13	36.5	10.8	15.8	150	3.58	0.73	4.17	78.3	296
2	1	80	2021-03-31	4	0	1	1	0	0	98	1.8	30.2469	6.18	4.89	154	47.6	97.3	31.5	324	168	45.8	12.9	14.2	11.4	0.19	36.3	3.94	1.46	0.5	0.24	63.8	23.6	8.1	3.9	14.4	60	26	18	2.54	8.9	12	14	183	2.64	0.63	5.13	77.1	299
2	2	71	2020-11-12	12	0	1	0	0	0	85	1.6	33.2031	8.6	4.91	154	12.8	87.1	31.3	360	186	41.8	14	10.5	9.1	0.17	20.9	6.11	1.68	0.55	0.01	73.3	20	6.5	0.1	12.8	105	33.9	16.1	4.9	34.2	20.2	23.7	290	4.11	0.78	5.98	45	520
2	2	70	2019-01-17	8	0	1	1	0	0	68	1.55	28.3039	6.76	4.08	117	35.5	87	28.8	331	163	44.5	14.8	18.3	12.8	0.21	46.1	5.18	0.96	0.59	0.02	76.5	14.1	8.8	0.4	15.8	68	32.5	17.6	3.85	38.3	17	24	182	4.3	2.23	6.95	105	785
2	1	68	2017-02-23	15	0	1	0	1	50	64	1.72	21.6333	5.61	4.1	118	35.9	87.7	28.9	329	283	43.3	13.8	7.8	7.5	0.21	10.1	3.29	1.67	0.45	0.19	58.6	29.8	8	3.4	12	122	33	15.5	3.91	39.7	28	31	152	4.63	0.58	4.69	46	138
2	2	76	2018-02-18	22	0	1	1	0	0	55	1.6	21.4844	4.07	4.01	120	37.1	92.6	29.9	323	146	41.3	12.2	10.2	9	0.13	19.3	2.29	1.31	0.29	0.15	56.4	32	7	3.8	14.6	83	34	17	3.36	37.1	11	15	191	3.72	1.1	6.85	54.3	160.8
2	1	76	2017-03-21	11	0	1	1	0	0	60	1.65	22.0386	7.8	4.45	128	38.9	87.3	28.8	330	195	46.5	14.7	8.3	7.9	0.15	12.8	6.09	0.93	0.64	0.11	77.9	12	8.3	1.4	12.5	114	38.2	15.2	4.42	36.9	18	27	208	4.49	2.06	4.9	91.9	472.2
2	1	75	2019-10-02	7	0	0	0	1	20	45	1.67	16.1354	3.84	3.73	122	36.1	96.8	32.7	338	117	46.4	13.6	12.1	9.9	0.12	25.3	1.68	1.76	0.31	0.06	43.7	45.8	8.1	1.6	11.4	87.3	30.2	18.7	1.92	40.2	12.6	12.2	187	4.47	0.73	4.71	101	342
2	1	68	2021-01-19	4	0	0	0	0	0	60	1.7	20.7612	6.75	4.2	132	39.8	94.8	31.4	332	133	46	13.2	14.3	11.3	0.15	35.1	4.58	1.26	0.82	0.07	67.9	18.7	12.1	1	12.4	75.8	31.8	17.5	2.74	39.8	23.2	27.9	193	2.41	0.43	4.5	107	568
2	1	74	2018-12-21	7	0	0	0	0	0	90	1.6	35.1562	5.84	4.36	130	41.2	94.5	29.9	316	134	45.1	13.6	11	9.5	0.13	23.6	5.15	0.2	0.48	0	88.3	3.3	8.3	0	15.2	77	31.4	17.9	2.03	35.6	13	15	153	3.34	0.8	4.83	69	488
2	1	63	2021-06-17	14	0	0	0	0	0	50	1.6	19.5312	7.63	3.97	126	39.5	99.5	31.7	319	91	49.5	13.6	20	13.6	0.12	53.1	5.19	1.44	0.88	0.14	68.1	18.9	11.1	1.8	12.2	77.9	25.2	16.2	4.39	38.8	17.4	28.6	209	4.75	1.22	3.66	52.1	286
2	2	66	2019-10-04	7	0	0	0	0	0	65	1.65	23.8751	8.23	5.86	170	52	88.7	29	327	154	44.9	13.9	11.1	10.3	0.16	26.9	5.99	1.34	0.82	0.03	72.4	16.3	10	0.4	14.5	84	35.3	17.2	3.82	39.7	15.4	24.5	270	3.87	1.17	4.95	72	602
2	1	68	2018-12-21	17	0	0	0	1	40	76	1.65	27.9155	9.36	4.74	174	50.5	106.3	36.8	334.5	168	46.1	12.4	10	9.2	0.16	21	5.32	3.46	0.47	0.07	56.8	36.9	5	0.8						39.6	20	16	162	4.08	0.93	4.46	83	292
2	1	60	2017-12-26	12	0	0	0	0	0	59	1.78	18.6214	5.97	5.1	163	50.2	98.4	32	325	170	43.4	12.2	12.8	10.6	0.18	29.4	4.13	1.47	0.24	0.11	69.3	24.6	4	1.8	13.5	94	38.5	16.8	4.66	35.3	27	20	183	3.25	0.82	4.84	81	303
2	1	66	2018-05-10	1	0	0	0	1	40	55	1.7	19.0311	7.05	4.9	145	44.3	90.4	29.6	327	208	42.3	12.8	11	9.4	0.2	22.7	3.67	2.32	0.49	0.5	51.9	32.9	7	7.2	12.8	108	39.7	16.6	3.44	40.4	17	18	177	5.34	0.99	5.25	69	309
2	1	71	2019-02-26	19	0	0	0	0	0	65	1.65	23.8751	3.62	3.71	117	35.7	96.3	31.7	329	90	44.2	13.1	15.4	11.6	0.1	37.2	2.24	0.89	0.24	0.22	62	24.6	6.5	6	14	84	37.6	17.1	4.45	36.2	63	39	128	3.78	0.98	6.97	62	168
2	1	67	2018-03-24	10	0	1	0	0	0	79	1.7	27.3356	5.66	5.19	159	47.2	91	30.2	331	205	41.7	12.6	14.1	11.3	0.23	34.6	4.3	1.1	0.23	0.01	76	19.4	4.1	0.1	12.7	110	33.6	16.1	3.54	45.1	19	23	184	4.9	1.36	6.08	62	409
2	1	74	2018-10-04	29	0	1	0	0	0	65	1.7	22.4913	6.68	5.04	159	48.4	96.9	31.5	325	238	43.3	13.1	10.9	9.4	0.22	22.4	4.25	1.98	0.31	0.11	63.6	29.7	4.7	1.6	12.6	100	34.9	17.1	3.12	45.2	16	20	201	4.67	1.3	5.51	67	279
2	1	75	2019-04-08	5	0	1	0	0	0	60	1.7	20.7612	6.55	4.7	151	46.2	98.2	32.1	327	164	42.2	12.2	12.4	10.1	0.17	26.9	4.74	1.45	0.31	0.04	72.3	22.1	4.8	0.6	12.2	119	35.9	15.8	3.99	43.3	12	21	150	5.15	0.74	5.15	55	258
2	2	77	2017-11-22	5	0	1	0	0	0	57	1.57	23.1247	3.92	4.12	127	40.6	98.5	30.8	313	161	45.9	12.7	10.2	9.8	0.16	21.8	2.07	1.29	0.33	0.22	52.8	32.9	8.4	5.6						44.4	10	21	179	4.26	1.14	4.72	64.8	381
2	1	87	2017-06-07	15	0	0	0	1	20	70	1.7	24.2215	6.97	4.25	129	38.3	90.1	30.3	336	210	40.2	12.2	11.7	9.7	0.21	25.4	4.22	1.89	0.45	0.38	60.5	27.1	6.4	5.5	12	126	33.3	16.9	4.24	43.5	19	24	191	4.29	1.13	6.2	91	390
2	2	80	2017-10-09	14	1	1	1	0	0	80	1.5	35.5556	6.4	4.42	125	41.5	93.9	28.3	310	165	47.5	13.6	13	10.7	0.18	30.5	4.8	1.07	0.41	0.08	75	16.7	6.4	1.3	12.1	115	32.9	17	3.54	41.3	14	19	204	4.57	1.21	5.23	62.7	337
2	2	69	2017-04-25	6	0	1	0	1	10	70	1.5	31.1111	6.35	4.54	127	40.3	88.8	28	315	238	41.5	12.8	12.5	10.6	0.25	30.3	14.21	1.57	0.49	0.07	66.2	24.7	7.7	1.1	13.4	95	29	16.7	3.45	40.5	11	14	160	5.23	3.85	6.02	69.3	321.8
2	1	83	2016-11-08	8	0	1	0	0	0	78	1.68	27.6361	8.1	4.53	145	42.3	93.4	32.1	340	218	44	12	16.2	8.6	0.19	52.9	2.16	0.43	0.15	0.07	65.3	26.7	5.3	1.8	14.1	86	43.5	18.3	2.93	41.7	17	16	157	2.35	1.33	7.62	73.3	264
2	1	84	2017-01-10	14	0	1	0	0	0	54	1.65	19.8347	5.07	4.58	140	40.5	88.4	30.6	360	73	38	11.9	8.5	9.4	0.07	18.3	3.77	0.84	0.44	0.01	74.3	16.6	8.7	0.2	13.7	91	30.5	16.6	2.7	44.7	16	33	161	4.51	0.76	5.06	67	259
2	1	63	2018-07-27	7	0	1	0	1	40	70	1.72	23.6614	5.81	4.33	129	38.5	88.9	29.8	335	211	42.2	13.1	10.5	9.2	0.2	20.3	3.78	1.51	0.36	0.12	65	26	6.2	2.1	14	88	48.5	16.8	2.41	42.6	8	17	181	4.02	0.96	4.75	97.9	397.4
2	1	71	2019-09-23	4	0	1	0	1	40	80	1.75	26.1224	6.18	4.74	137	39.1	82.5	28.9	350	164	38.1	12.7	14.6	11.4	0.19	36.2	4.13	1.46	0.45	0.1	66.9	23.6	7.3	1.6	11.5	86	28.4	21.1	1.38	47.7	32.3	49.1	163	4.26	2.43	5.16	66.1	499.3
2	2	77	2020-10-15	7	0	1	0	0	0	51	1.6	19.9219	7.46	3.93	113	33.6	85.5	28.8	336	233	39.6	12.6	12.4	10.8	0.25	31	4.96	1.89	0.55	0.03	66.5	25.3	7.4	0.4	11.9	81.2	27.8	18.1	2.75	42.1	19.2	22.8	192	3.81	0.73	4.92	68.7	352.6
2	2	76	2020-06-04	7	0	1	0	0	0	60	1.75	19.5918	6.69	5.43	151	44.7	82.3	27.8	338	292	38.8	13	14.1	11.4	0.33	35.6	4.39	1.72	0.49	0.04	65.7	25.7	7.3	0.6	13.8	90	33.8	18.5	3.65	43	13.8	23.8	223	5.43	1.17	5.99	81.5	424.7
2	1	85	2021-07-15	7	0	1	0	1	20	70	1.7	24.2215	7.58	4.51	141	42.6	94.5	31.3	332	161	44.2	13.2	13	10.1	0.19	28.3	5.52	1.08	0.63	0.26	73.4	14.4	8.4	3.4	14.4	83	35.8	16.5	4.31	33.8	19.6	18.7	290	3.41	0.69	5.22	78	393
2	2	70	2020-05-19	3	0	0	0	0	0	65	1.65	23.8751	6.04	3.33	95	31	93.1	28.5	360	260	41.1	12.5	10.3	9.2	0.24	20.9	4.19	1.23	0.45	0.15	69.3	20.4	7.4	2.6	14.1	86	35	14.8	4.98	34.8	8.4	15.8	247	3.93	1.04	4.46	49	131
2	2	81	2017-10-31	15	0	0	0	0	0	65	1.6	25.3906	7.88	3.95	103	35	88.6	26.2	295	621	42	13.1	7.9	7.6	0.47	10.3	5.87	1.36	0.58	0.05	74.6	17.2	7.3	0.7	12.4	112	26	17	4.53	26.2	6	29	150	3.52	1.34	5.6	50	221
2	1	72	2019-12-04	14	0	1	0	0	0	55	1.72	18.5911	4.23	3.53	111	34.3	97.1	31.4	324	140	40.7	12	11.1	9.6	0.13	23.2	2.75	0.9	0.24	0.31	64.9	21.3	5.8	7.3	11.4	87.3	30.9	18.2	3.73	40.2	20.2	22	147	4.66	1.87	4.97	107	390
2	1	73	2021-04-27	7	0	0	0	0	0	70	1.7	24.2215	2.57	4.5	136	42.9	95.3	30.2	317	137	45.8	13.2	15.2	11.6	0.16	39.3	1.12	1.16	0.23	0.05	43.7	45.1	8.9	1.9	11.1	91.3	24.6	17.3	3.13	43.6	16.4	23.2	209	4.3	1.19	5.24	51.4	191
2	1	70	2017-05-19	3	0	1	0	0	0	50	1.58	20.0288	11.54	4.78	131	42.1	28.2	27.5	312	295	40.1	12.7	12.6	10.5	0.31	29.9	8.96	1.39	1.02	0.14	77.7	12	8.8	1.2	14.6	79	41	16.7	7.75	36.3	9	14	176	4.15	0.78	4.66	90	329
2	1	63	2020-10-14	7	0	0	0	1	40	62.5	1.67	22.4103	5.37	4.95	159	46.1	93.1	32.1	345	292	41.7	12	12	10.4	0.3	27.8	3.09	1.41	0.35	0.47	57.5	26.3	6.5	8.8	10.9	94.2	30.8	15.8	6.39	38.8	12	17	205	4.33	0.94	4.75	80	325
2	1	81	2021-05-13	7	0	0	0	0	0	62	1.75	20.2449	9.54	4.35	118	36.4	83.7	27.1	324	329	41.4	13.5	9.2	9.2	0.3	17.1	7.21	1.18	0.95	0.15	75.5	12.4	10	1.6	11.6	84.8	29.6	15.9	4.86	41.1	9.8	17.3	169	4.64	0.82	5.05	72	256
2	2	77	2019-04-22	11	0	1	0	1	40	65	1.6	25.3906	7.35	4	116	37.5	93.6	29	310	205	42.3	12.9	16.9	12.8	0.26	45.2	4.7	1.54	0.7	0.39	63.9	21	9.5	5.3	12.3	113	33.2	16.5	3.53	39.3	16	26	201	3.13	0.5	4.92	109	258
2	1	73	2021-10-06	6	0	1	0	0	0	42	1.6	16.4062	7.62	3.87	110	33.7	87	28.5	327	222	45.4	14.5	9.5	8.5	0.19	16.8	4.8	1.98	0.57	0.22	63.1	25.9	7.4	2.9	12.1	120	37	17.4	3.99	39.6	12.1	16.2	166	5.71	0.98	4.35	50.1	378
2	1	53	2018-08-20	9	0	0	0	0	0	60	1.6	23.4375	5.56	5.32	163	50.5	95	30.6	322	218	41.8	12.9	14.2	11.7	0.26	26.4	2.65	2.17	0.39	0.32	47.7	39.1	7	5.7	12.1	121	29.9	17.3	2.48	41.5	18	20	191	4.17	1.29	4.63	90	342
2	2	66	2020-07-30	10	0	0	0	1	30	42	1.67	15.0597	5.79	3.69	109	33.2	90	29.5	328	115	44.2	13.5	18.9	13.2	0.15	50.1	3.91	1.47	0.21	0.17	67.6	25.4	3.6	2.9	13.8	94	38	17.5	2.44	37.8	10.5	18.6	157	2.8	0.6	4.64	37.8	210
2	2	84	2017-01-02	10	0	1	0	0	0	62	1.52	26.8352	6.31	4.09	117	35.9	87.8	28.6	325	185	40.6	12.9	13.13	11.2	0.21	33.9	3.76	2	0.48	0.05	59.4	31.8	7.6	0.8	12.8	105	37.7	18.5	2.85	39.5	11	24	159	3.47	1.62	4.39	73	331
2	1	81	2019-07-27	11	0	0	0	1	60	70	1.64	26.0262	6.35	4.75	148	44.4	93.5	31.2	333	125	43.1	12.4	13.2	11.5	0.14	36.1	4.13	1.62	0.46	0.12	65.1	25.5	7.2	1.9	13.6	90	40	17.7	2.75	38.6	10.4	17	191	3.43	1.13	4.79	95.8	493
2	2	85	2018-10-21	11	0	1	0	0	0	63	1.53	26.9127	7.09	4.83	137	42.4	87.7	28.7	324	172	41.7	13.9	13.1	10.1	0.18	29.5	5.39	1.16	0.47	0.05	76.1	16.4	6.6	0.6	12.3	113	49.2	16.8	4.17	39.8	9	18	142	3.83	2.62	4.76	59.9	263.3
2	1	78	2019-12-17	6	1	1	1	0	0	75	1.7	25.9516	8.93	5.26	149	45.8	27.1	28.3	325	116	44	13.9	20.7	13.6	0.16	51.1	7.04	1.21	0.59	0.07	78.9	13.5	6.6	0.8	11.6	84.8	27.4	16.9	3.43	38.2	19.5	21.2	208	4.03	3.37	8.64	51	252
2	2	69	2019-01-05	5	0	0	0	0	0	41.5	1.65	15.2433	8.84	3.86	137	41.8	108.1	35.5	329	153	44.9	11.8	13.5	11.1	0.17	33.1	6.56	1.34	0.62	0.29	74.3	15.1	7	3.2	12.7	104	38.8	15.9	4.13	41.8	24	29	300	5.02	1.13	5.16	60	281
2	1	73	2017-12-20	1	0	0	0	1	60	60	1.6	23.4375	4.92	4.04	133	39.8	98.5	32.9	334	204	46.1	13	12.3	10.4	0.21	28.2	3.92	0.75	0.24	0.01	79.7	15.2	4.9	0.2	12.8	103	37.4	16.3	3.91	40.3	9	17	140			5.18	65.2	285.7
2	2	79	2017-07-24	12	0	0	0	1	50	35	1.45	16.6468	3.67	3.93	122	36.8	93.6	31	332	162	42.9	12.4	17.7	12.9	0.21	49	2.59	0.78	0.23	0.05	70.5	21.3	6.3	1.4	12.8	104	36.2	15.9	4.44	44.1	12	20	167	3.96	0.69	5.63	44	160
2	1	73	2019-12-09	7	0	0	0	0	0	70	1.72	23.6614	7.41	4.85	157	46.5	95.9	32.4	338	225	48.1	13.7	12.9	10.6	0.24	30	5.55	1.18	0.57	0.07	75	15.9	7.7	0.9	13	98	47.8	17.2	2.53	47.8	12.6	16.6	191	3.64	1.25	4.88	58.7	328.2
2	1	66	2019-06-11	3	0	0	0	1	40	62	1.7	21.4533	5.43	4.18	136	38.6	92.3	32.5	352	226	43.1	12.7	13.1	10.9	0.25	32	3.7	1.11	0.47	0.13	68.1	20.4	8.7	2.4	13.6	94	41.4	15.1	3	44.3	15.9	21	175	4.48	0.94	4.75	71.2	371.5
2	2	69	2021-04-16	5	0	1	0	0	0	56	1.56	23.0112	8.98	4.18	132	40	95.7	31.5	329	222	41.7	12.6	15.3	11.3	0.25	35.7	6.13	2.24	0.55	0.04	68.2	24.9	6.1	0.5	12.9	106	32	16.6	4.39	45.6	24.7	24.3188	188	5.16	2.59	4.14	50	412.7
2	1	67	2017-07-04	6	0	0	0	1	30	70	1.72	23.6614	4.27	4.67	140	42.1	90.1	30	333	177	43.1	13.1	14.3	11.5	0.2	36.6	2.76	1.03	0.29	0.18	64.5	24.1	6.8	4.3	12.8	104	32.2	17.2	2.3	39.7	13	16	150	3.72	0.94	5.06	67.9	247.2
2	1	57	2020-08-20	6	0	0	0	0	0	65	1.74	21.4692	5.24	4.42	141	42.2	95.4	31.8	333	184	40.5	11.9	10.6	9.6	0.18	22.2	2.7	1.84	0.41	0.22	52.4	35.2	7.8	4.2	14	90	39.5	19.3	2.34	41.1	14.8	17.8	157	2.81	1.27	4.67	69.6	353.5
2	1	69	2017-07-10	7	0	0	0	1	40	70	1.72	23.6614	6.55	4.53	131	39.6	87.5	29	332	124	41.8	13.1	25.2	13.7	0.17	50.6	2.55	3.6	0.32	0.06	38.9	55	4.8	1						41.9	19	22	169	4.43	1.68	4.72	68	403.4
2	1	59	2019-07-01	4	0	0	0	1	30	72	1.73	24.0569	5.95	4.53	152	44.3	97.8	33.6	343	201	41.8	11.6	14	11.9	0.24	39.2	3.05	1.77	0.66	0.41	51.3	29.7	11.1	6.9	11.1	91.3	27.1	18.7	2.09	42.2	17.9	17	192	3.41	2.61	4.43	63.9	332.5
2	1	80	2021-03-02	2	0	0	0	1	30	55	1.65	20.202	8.42	3.87	133	39.2	101	34.4	340	185	45.4	13	10.1	9.2	0.17	20	5.71	1.56	0.74	0.38	67.8	18.6	8.8	4.5	13.5	94	36.5	17.9	3.97	39.8	14.4	21.6	190	3.75	0.61	3.99	94.2	399
2	1	84	2019-12-08	5	0	1	0	1	20	80	1.73	26.7299	7.14	4.1	124	35.9	87.6	30.2	345	187	39.5	12.7	10.4	9.2	0.17	20.3	3.31	2.92	0.48	0.72	44.5	39.2	5.8	9.7	13.5	91	37.3	18.7	3.13	43.5	7.9	12.9	162	4.15	0.84	5.32	123	320.8
2	1	70	2017-09-17	8	0	1	0	0	0	63	1.7	21.7993	4.86	4.82	141	44	91.4	29.2	320	161	43.7	13.1	10.5	9.3	0.15	21.2	3.72	0.86	0.2	0.04	76.5	17.7	4.5	0.9	12.4	110	35.5	16.6	3.61	41.1	10	19	149	4.66	4.59	4.28	73.8	264.5
2	1	61	2020-09-14	5	0	1	0	0	0	80	1.7	27.6817	5.71	5.33	153	46.6	87.4	28.7	328	217	40.9	12.8	16.7	12.2	0.27	42.6	4.37	0.91	0.27	0.11	76.6	15.9	4.7	1.9	13.8	89	35.5	16.6	4.18	43.6	7.9	13.6	164	4.06	0.96	6.19	49	293.6
2	1	72	2018-06-25	7	0	1	0	0	0	75	1.65	27.5482	6	5.04	149	44.2	87.8	29.6	337	193	41.1	13	9.1	8.6	0.17	15.1	3.63	1.65	0.51	0.18	60.5	27.5	8.5	3	12.4	115	32.7	16.3	3.3	37	17	15	150	4.37	3.6	5.06	50	180
2	1	74	2021-10-13	5	0	1	0	1	50	69	1.68	24.4473	6.62	4.71	138	42.1	89.3	29.3	328	320	41.5	13	8.8	8.3	0.27	15	4.3	1.72	0.54	0.04	64.8	26	8.2	0.7	13.2	101	34.2	16.7	3.87	44.5	14.3	17.1	152	2.96	0.61	4.37	68.6	242.2
2	1	76	2020-04-05	5	0	1	0	1	40	61	1.72	20.6193	5.7	4.5	138	40.9	90.9	30.7	337	214	44.2	13.3	10.5	9.7	0.21	22.3	3.66	1.32	0.5	0.17	64.1	23.2	8.8	3	12.5	74.8	28.3	18.2	2.62	37.9	24.6	24.2	138	2.84	0.61	4.9	62.3	210
2	2	73	2018-05-05	10	0	1	0	0	0	76	1.58	30.4438	8.45	4.76	138	43.3	91	29	319	280	43.2	12.9	11.7	10.4	0.29	28	5.31	2.53	0.5	0.09	62.8	29.8	5.9	1.1	12.4	110	39	16	3.8	40.7	14	16	200	3.8	0.7	4.98	57.6	324.7
2	1	62	2018-01-25	5	0	0	0	0	0	62	1.7	21.4533	4.21	4.81	143	43.1	89.6	29.6	330	62	44.9	13.8	29.3	17.2	0.11	73.3	3.06	0.95	0.17	0.02	72.8	22.6	4	0.4	14.1	86	35	17.1	2.65	39.2	21	21	154	4.51	1.66	4.43	65.7	259.1
2	2	67	2020-11-02	10	0	1	0	0	0	70	1.65	25.7117	7.35	4.4	141	40.8	92.6	32.1	347	236	40.3	12.6	15.1	11.6	0.27	37.3	4.5	2.09	0.46	0.23	61.3	28.4	6.3	3.1	13.3	96	40.67	14.9	3.13	39.3	11.2	13.4	150	2.91	0.73	4.97	77.5	313
2	1	73	2017-12-04	2	0	1	0	0	0	70	1.75	22.8571	4.7	4.96	145	44.2	29.1	29.3	329	190	46.4	14.3	11.8	10.5	0.19	27	3.3	1.08	0.22	0.07	70.2	23	1.4	0.6	13	100	37.7	19.2	3.07	47.4	7	20	189	3.62	0.9	5.28	58	258
2	1	83	2019-01-10	5	0	1	0	0	0	70	1.7	24.2215	7.78	4.34	132	38.1	87.8	30.4	345	244	38.2	11.9	12.2	10.4	0.24	27.9	5.89	1.33	0.36	0.19	75.8	17.1	4.6	2.4	13.8	88	33.1	15.9	4	38.8	12	17	174	3.48	1.09	5	13.3	416.7
2	1	69	2020-04-28	11	0	1	0	0	0	70	1.65	25.7117	7.78	5.31	159	48.8	91.9	29.9	326	247	41.6	12.3	11.1	9.9	0.24	23.9	5.22	1.63	0.62	0.26	67.1	21	8	3.3	11.2	90	29.9	17	2.66	39.6	14.1	15.7	138	3.02	0.78	4.82	79	318
2	1	74	2020-05-10	5	0	1	0	1	50	60	1.7	20.7612	4.78	4.57	142	42.3	88.5	29.8	336	166	41.7	13.3	9.9	8.8	0.15	18.3	3.51	0.8	0.23	0.03	76.4	17.5	5.1	0.7	12.7	72.8	29.3	16.5	2.95	37.4	9.7	11.7	170	2.85	0.97	4.26	94	470
2	1	69	2018-12-01	7	0	1	0	1	40	70	1.79	21.847	6.85	4.66	140	43.3	92.9	30	323	284	46.2	13.8	12.4	10.1	0.29	27.5	5.03	1.18	0.53	0.07	73.5	17.2	7.7	1	12.2	125	35.2	17.6	4.7	41.5	8	14	127	3.5	1.22	4.74	73.9	294.6
2	2	78	2018-09-20	11	0	1	0	0	0	60	1.63	22.5827	4.99	4.19	136	42.3	101	32.5	322	172	42.1	12.2	9.8	9.6	0.16	20.4	2.58	1.74	0.42	0.23	51.7	34.9	8.4	4.6	12.8	106	35	17.8	2.88	42.2	8	20	185	4.55	1.64	4.32	60	455
2	1	73	2018-06-05	7	0	0	0	1	10	70	1.7	24.2215	5.29	5.16	164	53.2	103.1	31.8	308	144	48	13.6	23.1	13.7	0.2	50.8	3.22	1.32	0.53	0.16	60.8	25.8	10.1	3	11.8	100	42.9	17.1	3.71	44.6	15	19	228	3.9	0.96	5.56	56	49
2	1	85	2017-05-01	3	0	1	0	0	0	55	1.68	19.487	4.73	3.52	116	35.6	102	32.9	323	127	46.7	12.7	13.8	11.4	0.14	34.9	2.92	1.06	0.22	0.51	61	22.4	4.6	10.9	15.7	68	53.6	15.4	3.45	35.1	8	15	181	4.45	0.72	0.99	69	336
2	2	77	2017-05-13	6	0	1	0	0	0	72	1.6	28.125	4.76	5.15	132	43.9	125.1	26.3	309	128	37.1	12.1	15.3	12	0.15	40.4	2.07	2.33	0.31	0.04	43.5	49.1	6.5	0.8	14.1	84	37.5	19.2	2.46	44.6	16	21	201	5.18	1.59	5.6	64	313
2	1	80	2017-11-05	15	0	0	1	1	10	61	1.6	23.8281	4.84	4.86	146	43.2	88.8	30	338	124	40.8	12.7	28.2	15.1	0.13	60.3	3.67	0.63	0.27	0.25	75.9	13	5.6	5.2	13.4	95	33.8	18.1	3.51	41.6	37	25	129	6	1.59	12.54	102	428.5
2	1	69	2018-11-20	7	0	0	0	1	10	85	1.78	26.8274	5.09	4.6	151	47.3	102.9	32.8	319	130	45.4	12.9	18.7	12.8	0.17	44.9	3	1.58	0.24	0.26	58.9	31	4.8	5	12.6	100	36.2	17	2.71	40.3	26	23	157	4.63	2.08	5.1	70	516
2	1	74	2018-12-04	13	0	1	0	1	10	75	1.72	25.3515	5.92	4.8	150	44.1	91.9	31.3	340	170	43.2	12.7	12.5	11	0.19	31.6	4.42	1.01	0.46	0.01	74.6	17.2	7.8	0.2	12.5	117	34.3	16.2	5.45	40	13	24	196	4.77	1.24	5	90	453
2	1	81	2019-07-13	7	0	0	0	0	0	72	1.65	26.4463	7.94	5.45	161	49.6	91	29.6	325	197	42	13.3	10.7	9.4	0.19	23.2	5.07	1.99	0.17	0.08	63.8	25.1	9.7	1	12.5	107	36.5	17.5	2.64	39.6	17.6	22	243	2.95	0.98	4.19	80	274
2	1	80	2019-08-05	9	0	0	0	0	0	50	1.72	16.901	5.77	4.42	134	42.3	95.6	30.4	318	254	44	13.2	9.5	8.7	0.22	16.9	3.66	1.54	0.48	0.07	63.3	26.8	8.4	1.1	13	98	40	17.2	4.73	36.4	10.3	18	124	3.2	0.6	5.3	57.3	239.7
2	1	79	2018-03-21	9	0	0	0	0	0	80	1.62	30.4832	6.71	5.15	147	45	87.4	28.6	328	204	42.9	13.5	11.2	9.7	0.2	24.1	4.61	1.45	0.54	0.09	68.8	21.6	8	1.3	13.3	100	37	17.5	2.75	41.4	15	21	223	3.26	0.91	4.11	79	320
2	1	72	2019-01-04	8	0	0	0	1	10	80	1.68	28.3447	5.71	4.91153	153	45.7	93.1	31.3	336	178	40.6	12.4	10.2	9.4	0.17	21	3.22	1.93	0.41	0.12	56.4	33.8	7.2	2.1	12.5	100	35.1	15.8	3.69	40.1	9	17	164	5.06	1.61	4.63	69	351
2	1	67	2021-03-16	7	0	1	1	0	0	100	1.75	32.6531	7.07	5.74	173	52.6	91.6	30.1	329	149	43.4	12.9	15.4	11.5	0.17	36.2	4.3	1.9	0.72	0.13	60.8	26.9	10.2	1.8	12.5	74.8	32	19.7	2.4	40.9	14.4	16.8	159	2.4	0.75	7.49	64.7	329
2	1	64	2018-03-01	13	0	0	0	0	0	59	1.72	19.9432	5.48	4.9	147	44.7	90.1	29.6	329	131	40.2	12.3	17.5	12.4	0.16	43.8	2.95	2.03	0.34	0.14	53.8	37	6.2	2.6						40.69	10	16	133	5.5	1.65	5.31	68	331
2	1	65	2017-11-30	29	0	0	0	0	0	56	1.65	20.5693	6.58	4.64	142	42.8	92.2	30.6	332	124	43	12.8	11.1	9.7	0.24	24.1	3.56	2.41	0.46	0.12	54.2	36.7	6.9	1.8						38.2	23	26	180	3.97	1.51	6	80	304
2	1	60	2020-10-24	10	0	0	0	1	20	80	1.75	26.1224	8.01	5.22	153	43	82.4	29.3	356	222	37.9	12.5	11.1	9.9	0.22	23.7	4.24	3.16	0.47	0.09	52.9	39.5	5.9	1.1	13.3	96	28.9	15.6	2.75	50.3	40.1	30.4	197	4.47	1.84	5.82	74	554
2	1	80	2019-08-19	16	0	1	0	0	0	72	1.7	24.9135	5.95	4.37	134	39.8	91.1	30.7	337	99	46.3	13.9	22.2	14.3	0.14	58.5	4.09	1.36	0.44	0.04	68.7	22.9	7.4	0.7	10.6	98.7	25.5	17.5	2.65	37.1	21.6	21.2	160	3.63	2.24	3.98	78	453
2	1	67	2019-11-14	26	0	0	0	0	0	55	1.65	20.202	5.92	4.88	157	45.1	92.4	32.2	348	254	41.5	13.2	13.1	10.6	0.27	30.9	3.03	2.07	0.61	0.16	51.2	35	10.3	2.7	11.6	84.8	27.4	17.5	3.09	39.5	8.6	15	196	5.28	1.55	5.31	81	306
2	1	83	2018-11-28	17	0	1	0	0	0	65	1.65	23.8751	6.01	4.67	146	45	96.2	31.2	324	110	41.4	12.6	13.9	10.8	0.12	31.6	2.7	2.92	0.29	0.08	44.9	48.4	4.9	1.4	13.6	93	36.9	17.4	2.39	38.7	17	21	136	4.23	4.25	5.36	68	312
2	2	87	2018-02-22	11	0	0	0	0	0	60	1.6	23.4375	5.25	3.96	112	34.9	88.1	28.2	319	215	45.6	14.2	14.1	11.4	0.25	36	3.16	1.21	0.61	0.24	59.6	23.1	12.1	4.5	13	102	33	16.3	4.95	35.1	19	21	191	4.97	1.38	4.44	69	295
2	1	60	2017-10-13	6	0	0	0	1	30	98	1.78	30.9304	8.23	4.79	146	45	94	30.4	323	226	43.1	12.6	9.5	8.7	0.2	16	5.18	2.05	0.74	0.23	62.9	24.9	9	2.8	12.3	111	35.7	16.5	3.56	42.2	18	16	137	4.5	1.91	4.93	69	339
2	1	71	2021-03-19	15	1	1	1	1	50	111	1.87	31.7424	5.74	5.09	148	46.9	92.1	29.1	316	208	39.9	11.8	11.6	10.2	0.21	29.4	3.77	1.22	0.53	0.18	65.7	21.3	9.2	3.1	12.2	119	34.8	17	3.48	43.4	32.4	25.6	177	3.68	1.05	9.37	64	252
2	1	71	2021-03-23	10	0	1	0	1	50	70	1.76	22.5981	5.12	4.64	155	44.6	96.1	33.5	348	197	42.43	11	10.3	9.4	0.19	23	2.58	1.88	0.39	0.24	50.4	36.8	7.7	4.6	13.2	100	46	18.4	2.11	38	40	30	204			5	69.8	273
2	2	81	2020-06-19	20	0	0	1	0	0	62	1.55	25.8065	6.31	3.84	109	31.6	82.3	28.4	345	245	40.8	13.7	10.6	9.9	0.24	22.8	3.89	1.8	0.52	0.07	61.7	28.5	8.2	1.1	13.1	101	32.4	17.2	2.66	39.2	12.2	14.6	188	6.48	2.04	13.4	37.7	191
2	1	73	2021-02-24	9	0	1	0	0	0	70	1.7	24.2215	6.76	4.14	133	39.6	95.8	32.2	336	145	43.3	13.1	11.8	9.8	0.14	26.1	4.08	2.19	0.32	0.12	60.4	32.4	4.2	1.7	12.3	76.8	27.9	17.7	3.05	39	12.4	20.4	81	3.16	0.78	4.52	77.9	408
2	1	78	2021-09-09	9	0	0	0	1	20	60	1.65	22.0386	4.95	3.79	119	38.6	101.8	31.4	308	157	50.2	13.4	10.1	9.5	0.15	21.3	3.31	1.19	0.28	0.15	66.9	24	5.7	3	13	107	35.3	18	3.39	35.9	11.2	20.4	150	3.05	0.69	4.78	64.4	290
2	1	69	2021-04-27	5	0	0	0	0	0	65	1.64	24.1672	6.61	5.04	162	46.6	92.6	32.1	346	195	40.6	12.7	11.4	9.6	0.19	23.8	5.21	1.06	0.24	0.08	78.9	16	3.6	1.2	13.3	100	37.2	17.5	2.97	41.3	21.2	22.3	194	3.31	1.07	4.49	62.4	363
2	1	76	2018-09-17	4	0	0	0	0	0	80	1.76	25.8264	2.79	4.24	132	41.9	98.8	31	314	102	43.1	12.7	18.9	12.3	0.13	42.1	1.65	0.77	0.22	0.12	59.2	27.5	7.8	4.4	14.5	81	38.3	16.5	3.18	36.6	7	21	93	3.86	0.98	4.75	68	195
2	2	81	2019-05-27	8	0	1	0	0	0	48	1.5	21.3333	5.96	4.12	125	37.6	91.3	30.3	332	263	47.6	14.2	10.8	10.1	0.26	24.7	2.83	2.76	0.26	0.08	47.5	46.3	4.4	1.3	11.2	90	24.5	20.3	2.47	43.7	9.2	16	207	5.4	1.84	4.33	65	219
2	1	72	2017-01-09	10	0	1	0	1	50	80	1.64	29.7442	4.75	4.37	149	43.4	99.3	34.1	343	153	44	12	15.3	12	0.18	40.5	3.04	1.31	0.33	0.04	64.1	27.6	6.9	0.8	12.5	111	32.5	15.7	3.64	39.1	15	23	158	4.97	1.52	7.28	78.1	430.2
2	1	64	2021-07-22	1	0	1	0	0	0	80	1.7	27.6817	4.03	5.5	153	48	87.3	87.8	319	107	43.1	13.412	12	10	0.11	26.1	4.51	1.72	0.64	0.13	64.2	24.5	9.1	1.8	11.7	83.6	27.6	17.2	2.37	38.5	10.8	16.3	278	3.7	1.28	4.93	72.4	223
2	1	85	2018-10-12	6	0	0	1	0	0	73	1.67	26.1752	5.82	4.27	129	38.5	90.2	30.2	335	189	39.3	12	10.5	9.7	0.18	22.7	3.49	1.62	0.53	0.13	60	27.8	9.1	2.2	12.7	100	36.5	16.4	3.09	42.9	18	20	166	2.76	1.17	13.5	68	260
2	1	72	2019-11-08	4	0	1	1	0	0	65	1.68	23.03	7.5	4.81	148	43.9	91.3	30.8	337	104	41.3	12.5	17.6	13.1	0.07	47.3	4.93	1.86	0.64	0.03	65.8	24.8	8.5	0.4	11.5	86	25.4	19.9	2.94	38	21	15	163			5	100.3	338
2	1	79	2020-06-09	2	0	1	0	0	0	70	1.71	23.939	7.71	4.96	145	43.5	87.7	29.2	333	178	43.4	13.5	16.3	12.1	0.22	43.1	5.68	1.05	0.83	0.11	73.4	13.6	10.8	1.4	12.5	74.8	31	15.8	3.9	35	22.9	18	183	2.64	0.76	4.27	76	341
2	1	78	2020-10-09	13	0	0	0	1	50	85	1.7	29.4118	6.48	6.07	169	53.1	87.5	12.7	318	337	41.6	13.2	13.7	10.8	0.36	32.3	2.63	3.24	0.43	0.13	40.6	50	6.6	2	11.3	88.6	34.6	18.8	2.2	46.8	19.2	22	249	5.23	2.71	4.02	89	439
2	1	73	2019-03-13	6	0	0	0	0	0	65	1.7	22.4913	8.78	4.38	134	40.1	91.6	30.7	335	184	41.1	12.8	11.6	9.6	0.18	24.1	7.996	0.62	0.18	0	90.7	7.1	2	0						37.6	8	14	139	4.46	0.57	6.89	74	218
2	2	73	2020-04-23	9	0	1	0	0	0	60	1.6	23.4375	5.77	4.36	137	41.1	94.3	31.4	333	202	47	13.4	13.1	11	0.22	32.9	3.88	0.46	0.56	0.79	67.2	8	9.7	13.7						46.5	20.3	25.3	299	5.82	0.83	4.58	38	180
2	1	77	2021-01-27	1	1	1	1	1	60	90	1.7	31.1419	6.11	5.17	145	45.3	87.6	28	320	263	41.3	12.9	10	9.1	0.24	17.3	4.98	0.81	0.31	0	81.4	13.3	5.1	0						35.2	12.5	11.1	180	4.35	0.77	4.73	45.3	209
2	1	78	2017-06-13	7	0	0	0	1	40	70	1.7	24.2215	8.78	4.41	130	39.6	89.8	29.6	320	149	43	13.2	10.9	9.3	0.14	22	7.04	1	0.65	0.07	80	11.4	7.4	0.8	12.6	113	36.8	16	2.3	43	11	21	215	3.25	1.22	4.26	66	336
2	2	67	2018-01-18	7	0	0	0	0	0	60	1.59	23.7332	6.18	4.06	127	37.9	93.4	31.3	336	254	40.4	11.9	13	10.7	0.27	30.7	3.82	1.93	0.37	0.05	61.8	31.3	6	0.7	13.5	94	30.5	18.7	2.77	39	8	14	164	4.84	2.28	5.02	57	297.2
2	1	67	2019-07-02	9	0	0	0	0	0	45	1.63	16.937	4.75	4.02	136	39.5	98.3	33.8	344	153	48.3	13.4	12.5	10.6	0.16	30	3.27	1.04	0.36	0.07	68.8	21.9	7.6	1.5	12.4	75.8	26.4	18.9	1.58	42.2	10.9	17	150	3.77	1.01	4.35	77	310
2	2	63	2018-08-20	1	0	1	0	0	0	60	1.6	23.4375	5.52	4.7	135	41.3	87.8	28.5	325	295	37.4	12.5	9.5	8.2	0.24	14.4	3.21	1.91	0.23	0.15	58	34.6	4.2	2.8	12.9	100	32	17.5	3.08	47.3	13	18	195	5.18	1.39	6.18	61	354
2	2	66	2019-06-05	7	0	1	0	0	0	75	1.55	31.2175	5.85	3.89	121	37	95.1	31.1	327	172	43.7	13.2	15.1	11.9	0.2	38.8	3.55	1.75	0.41	0.12	60.7	30	6.9	2	14.4	84	36.1	16.8	3.88	43.6	10.2	15	157	2.88	1.27	4.89	53.7	294.4
2	1	67	2017-08-21	4	0	1	0	1	15	70	1.7	24.2215	9.25	5.61	164	49.1	87.5	29.2	334	295	41	13	11	9.6	0.28	22.8	7.03	1.65	0.51	0.05	76.1	17.8	5.5	0.5	12.6	108	33.7	16	3.39	37.8	11	13	183	3.32	0.83	5.29	77.2	391.2
2	1	61	2018-11-05	28	0	0	0	0	0	70	1.7	24.2215	6.55	4.65	135	46.5	100	32.9	329	207	42.4	12.4	13.5	11.7	0.23	33.2	3.76	2.29	0.39	0.07	57.5	35	5.9	1						43.8	11	20	184	4.05	0.99	4.38	56	277
2	1	71	2020-07-03	6	0	1	0	1	50	75	1.73	25.0593	5.69	4.38	132	41	93.6	30.1	321	269	44.4	13.3	12	10.1	0.27	22.7	4.16	0.91	0.52	0.04	73.2	16.5	9.1	0.7	12.8	111	32.9	15.7	3.87	38.3	7.3	13.9	146	3.95	0.74	4.52	59.3	260.6
2	2	78	2018-03-05	3	0	0	0	0	0	45	1.55	18.7305	4.78	4.33	122	37.6	86.9	28.1	323	279	40	12.7	9.3	8.7	0.24	17.5	3.54	0.82	0.34	0.07	74.3	17.1	7	1.4	12.9	100	34.6	15.1	5.15	41.3	8	13	154	6.55	1.97	6.54	63	353
2	2	56	2019-04-25	21	1	1	1	0	0	85	1.68	30.1162	3.68	5.24	163	49.5	94.5	31.1	329	109	41.9	12	15.7	12.1	0.13	41.5	2.15	1.04	0.38	0.07	58.4	28.3	10.3	1.9	13.9	90	29	15.3	2.88	45.5	14	19	203	5.75	1.6	6.52	62	279
2	1	75	2018-05-15	6	0	0	0	0	0	58	1.65	21.3039	4.32	4	127	40.1	100.3	31.8	317	193	45.4	12.2	13.2	11	0.21	32.9	2.61	1.2	0.26	0.22	60.4	27.8	6	5.1	12.9	106	35.1	17	2.89	43.8	12	18	168	4.14	0.74	4.54	68	243
2	1	76	2019-07-26	12	0	1	1	0	0	85	1.7	29.4118	6.74	4.93	165	48.3	98	33.5	342	219	47.9	13.2	11.6	9.9	0.22	23.9	3.58	2.24	0.73	0.12	53.2	33.2	10.8	1.8						38.7	16.7	18	170	4.15	2.8	5.44	88	437
2	2	62	2018-09-06	14	0	1	0	0	0	55	1.6	21.4844	9.8	3.98	121	38.7	97.3	30.4	313	378	43.7	13	8.7	8.2	0.31	13.8	7.448	1.39	0.74	0.18	76.3	19.2	7.5	1.9
2	2	77	2020-06-29	7	0	0	1	0	0	65	1.6	25.3906	4.98	3.96	128	37.9	95.7	32.3	328	107	43.8	12.4	14.1	11.3	0.12	34.2	2.69	1.76	0.42	0.05	54.3	35.6	8.5	1	11.9	81.2	30.2	16.3	2.17	42.3	9.5	16.3	193	5.14	1.5	6.25	77	133
2	2	83	2021-02-03	5	0	0	0	0	0	40	1.5	17.7778	6.04	3.57	118	35.4	99.2	33.2	333	198	44.3	12.1	14.9	12	0.24	41.3	3.64	1.67	0.39	0.3	60.2	27.6	6.5	5	11.9	81.2	29.6	18.3	4.13	36.6	7.6	16.8	186	4.59	0.85	4.98	75	253
2	1	59	2019-04-26	6	0	1	0	0	0	70	1.72	23.6614	4.6	4.52	151	42.7	94.5	33.4	354	176	41.1	11.1	12.4	10.8	0.19	30.5	2.64	5.94	0.29	0.14	58.1	32.4	6.3	3	12.9	101	38.8	16.9	2.96	43.1	39	30	194	4.82	1.78	5.13	56.5	310
2	1	77	2020-12-16	4	0	1	0	0	0	68	1.7	23.5294	7.01	4.46	141	42.3	94.9	31.7	337	92	45.6	13.9	29	15.4	0.14	60.6	4.62	1.56	0.59	0.22	65.9	22.3	8.4	3.1	13.5	96	40.6	25	3.54	39.9	13.7	19.6	172	3.65	2.81	5.52	106	225
2	2	52	2020-11-24	8	0	0	0	0	0	60	1.6	23.4375	4.54	4.31	130	39.6	91.9	30.2	328	146	47	13.8	14.2	11.3	0.17	34.9	2.83	1.4	0.24	0.05	62.4	30.8	5.3	1.1	11.5	86	27.9	20.1	1.88	43.8	23.7	20.5	149	3.22	2.62	5.6	52.5	305
2	1	73	2021-02-19	5	0	1	1	1	40	70	1.72	23.6614	6.94	4.22	147	42.8	101.3	34.9	344	219	44.5	12.8	14.6	11.3	0.25	35.3	4.91	1.46	0.45	0.08	70.9	21.1	6.4	1.1	13	102	32.3	16.8	3.37	41.8	14.8	15.8	124	3.78	2.75	6.76	102.5	531.2
2	1	76	2019-05-21	23	0	0	0	0	0	75	1.72	25.3515	4.82	4.2	123	35.6	84.8	39.3	346	142	39.9	13.2	13.3	11	0.16	33.1	3.31	0.95	0.28	0.25	68.7	19.7	5.8	5.2	12.5	74.8	24.6	17	2.8	42.6	77.5	19	250	4.38	2.1	5.11	135	422
2	2	85	2018-10-16	10	0	1	1	1	65	45	1.65	16.5289	8.61	3.77	121	37.3	98.9	32.1	324	230	45.4	12.4	10.3	9.7	0.22	22	5.71	2.39	0.24	0.07	66.3	27.8	4.9	0.8	12.5	109	34.3	16.8	3.15	39.5	9	20	223	5.7	1.25	6.26	50	185
2	1	81	2021-06-02	8	0	1	0	0	0	75	1.75	24.4898	6.88	4.95	155.4	46.5	93.6	31.1	331	206	46.4	13.5	13.1	10.9	0.22	31.8	5.63	0.58	0.5	0.12	81.9	8.4	7.3	1.7	13.6	93	32.7	17.9	5.31	33.7	10.5	16.1	152	3.09	0.4
2	1	74	2017-03-01	10	0	0	0	0	0	65	1.7	22.4913	8.8	3.91	119	35.9	91.7	30.3	330	231	45.1	13.7	11.6	10	0.23	25.9	5.6	1.13	0.85	1.2	63.5	12.8	9.7	13.7	12.6	120	31	14.8	3.82	40.6	20	19	171	5.02	1.54	7.3	68	200
2	1	68	2017-06-16	9	0	0	0	0	0	52	1.68	18.424	8.32	4.07	111	35.4	87	27.3	314	275	41.1	13.2	17.2	12.5	0.34	45.2	7.81	0.41	0.06	0	94.4	4.9	0.7	0	12.5	115	34.2	16.2	5.62	41.1	12	49	251	5.79	0.78	6.71	76	500
2	1	67	2020-04-03	6	0	1	0	1	20	42	1.5	18.6667	9.47	4.06	123	40	98.6	30.5	309	258	44.4	12.9	9	8.5	0.22	15.7	6.94	1.6	0.51	0.39	73.3	16.9	5.4	4.1	12.5	111	34.7	13.9	4.54	40.9	11	18.4	153	5	1.08	6	72.6	337
2	1	69	2020-06-19	3	0	0	0	1	50	60	1.6	23.4375	9.85	4.83	150	47.1	97.33	31	319	221	45.5	13.2	11	9.5	0.21	22.6	7.13	1.88	0.77	0.04	72.4	19.1	7.8	0.4	14.2	85	39.6	18	3.54	39	14	18	183			7	40	253
2	1	67	2020-07-11	9	0	0	0	1	40	55	1.7	19.0311	6.63	3.88	117	36.9	95.1	30.2	317	265	44.5	13.2	11	10.3	0.28	26.3	4.18	1.83	0.57	0.04	63	27.6	8.6	0.6	12.7	103	40.9	16.5	4.03	37.6	20.3	21.6	128	1.21	1.11	4.9	70	233
2	1	67	2021-04-30	14	0	1	0	0	0	72	1.7	24.9135	7.23	5.02	145	46.2	92	28.9	317	234	42.5	12.9	12.7	10.6	0.25	30.7	5.68	0.82	0.63	0.07	78.6	11.3	8.7	1	11.6	84.8	26.2	18.1	3.79	29.7	27	15	230			5	70.6	433.9
2	1	55	2017-08-26	5	0	1	0	0	0	46	1.75	15.0204	4.54	4.11	114	35	85.1	27.7	326	229	39.4	12.7	12.6	10.5	0.24	29.3	4.13	0.35	0.05	0	90.9	7.7	1.1	0.1	13	100	52.2	15.2	7.95	40.2	4	15	133	3.34	0.58	7.76	29	179
2	1	76	2017-11-03	18	0	0	0	1	40	60	1.7	20.7612	6.12	4.68	130	41.6	88.9	27.9	313	160	44.4	13.7	27.4	15.1	0.24	60.8	5.09	0.73	0.28	0.01	83.1	11.9	4.6	0.2	12.7	107	34.2	28.5	5.12	42	18	28	194	4.44	0.87	5.35	75	419
